# Supplementary material for: Ankle joint rotation and exerted moment during plantarflexion dependents on measuring- and fixation method
Source: PLoS One. 2021 Aug 31;16(8):e0253015. doi: 10.1371/journal.pone.0253015 (PMC8407569; doi:10.1371/journal.pone.0253015)
Supplement: S1 Data — (XLSX) [file pone.0253015.s001.xlsx]

## Sheet: Tabelle1
		Moment [Nm]										Rearfoot angle [°]									Forefoot angle [°]
	Position	0 cm		3 cm		6 cm		9 cm
Participant	Condition	Fixed	Free	Fixed	Free	Fixed	Free	Fixed	Free			Fixed				Free					Fixed				Free
1		141.176	104.72	136.79	103.523	154.65	126.904	142.454	116.822		Time [%]	0 cm	3 cm	6cm	9 cm	0 cm	3 cm	6cm	9 cm		0 cm	3 cm	6cm	9 cm	0 cm	3 cm	6cm	9 cm
2		95.093	65.18	81.8506	72.7132	88.7494	81.0847	87.3961	84.3991		1	-0.03296	-0.02724	-0.02732	-0.02104	-0.06298	-0.02617	-0.02517	-0.02116		-0.01727	-0.01662	-0.02167	-0.015	-0.04666	-0.0216	-0.02199	-0.01703
3		87.2276	83.1128	108.885	99.7965	81.9319	75.504	78.2793	104.404		2	0.15474	0.17472	0.12616	0.10674	0.33343	0.15941	0.14654	0.10864		0.0908	0.11139	0.10397	0.08088	0.26864	0.14533	0.1345	0.09277
4		171.423	122.131	156.418	99.5202	156.875	117.65	155.631	124.032		3	0.39613	0.44963	0.32326	0.27146	0.83812	0.40929	0.38649	0.27233		0.2283	0.28401	0.25812	0.20638	0.69558	0.37117	0.35018	0.23059
5		79.6244	56.7401	88.1015	81.0664	100.442	87.7927	105.284	104.232		4	0.69226	0.79234	0.56373	0.46847	1.43206	0.7221	0.68446	0.46502		0.39403	0.49664	0.43981	0.35906	1.22538	0.65171	0.61672	0.39285
6		180.493	167.843	171.546	174.507	213.415	216.456	206.787	200.651		5	1.03648	1.19139	0.83798	0.68983	2.07892	1.07932	1.0205	0.67294		0.58018	0.74082	0.64092	0.53198	1.82837	0.97032	0.91723	0.56845
7		100.483	89.8939	108.552	102.574	111.481	108.437	121.95	105.716		6	1.42584	1.62854	1.13371	0.92795	2.74069	1.46895	1.3769	0.89135		0.78164	1.00766	0.85018	0.71818	2.4607	1.31576	1.23626	0.75306
8		184.47	149.397	176.208	160.362	202.033	191.903	194.224	191.604		7	1.83396	2.08576	1.44308	1.17002	3.38983	1.8674	1.7324	1.10927		0.98497	1.28765	1.06033	0.90616	3.08774	1.66759	1.55329	0.93902
9		172.201	126.008	174.786	135.569	176.593	148.708	174.297	165.89		8	2.25448	2.54513	1.75101	1.41051	3.99982	2.25453	2.08174	1.31969		1.19057	1.57141	1.26069	1.09036	3.67861	2.01	1.8646	1.12141
10		139.584	115.211	150.588	125.574	163.107	140.438	166.03	141.653		9	2.66837	2.98434	2.04665	1.64892	4.56988	2.6222	2.41557	1.52435		1.39087	1.84392	1.44512	1.27046	4.23155	2.33708	2.16033	1.30134
11		94.6364	89.331	125.055	114.811	114.636	139.478	132.649	130.802		10	3.06479	3.39542	2.3262	1.87881	5.0881	2.96328	2.74	1.71843		1.58432	2.10016	1.6151	1.44205	4.73533	2.64238	2.44476	1.47329
12		203.896	161.63	214.426	183.835	193.075	193.785	196.845	188.373		11	3.44273	3.77276	2.58525	2.10253	5.56259	3.28535	3.04595	1.90666		1.76919	2.33404	1.76882	1.60738	5.19606	2.93263	2.71048	1.64047
13		95.7615	91.8921	105.207	98.8279	116.742	108.039	127.422	105.107		12	3.79814	4.11591	2.82385	2.31744	5.99676	3.58786	3.33934	2.08847		1.94557	2.5443	1.91041	1.76561	5.61953	3.20623	2.96309	1.80206
14		137.331	78.0095	141.834	109.084	131.556	94.1221	144.092	130.561		13	4.13604	4.43373	3.04083	2.52348	6.40144	3.87467	3.61603	2.26009		2.11325	2.73647	2.04009	1.91716	6.01523	3.46771	3.20022	1.95477
											14	4.45234	4.72513	3.23895	2.71875	6.7757	4.15267	3.87838	2.42819		2.27052	2.91049	2.16256	2.06066	6.38199	3.72227	3.42558	2.10345
Participant		Rearfoot rotation [°]									15	4.74884	4.99881	3.41966	2.90317	7.11692	4.42328	4.12472	2.58927		2.41835	3.07012	2.27653	2.19692	6.71775	3.96997	3.63885	2.24598
1		13.8561	14.3856	14.3052	12.9753	13.1739	13.0085	8.82195	6.74453		16	5.02188	5.25919	3.58601	3.07958	7.42776	4.68641	4.36048	2.7404		2.5566	3.21861	2.38344	2.32738	7.02301	4.20783	3.84439	2.3809
2		13.0267	18.8636	10.0207	11.9388	10.7707	10.2158	8.86523	7.75345		17	5.27431	5.50335	3.74306	3.24466	7.70544	4.94258	4.58371	2.88738		2.68513	3.35478	2.48636	2.44946	7.29497	4.43548	4.03992	2.51171
3		3.18221	3.91994	3.36745	3.77373	2.80252	2.7842	1.72938	3.38619		18	5.50689	5.73508	3.89505	3.40118	7.9594	5.18455	4.79636	3.02644		2.80472	3.48037	2.58514	2.56411	7.54089	4.64557	4.22599	2.63648
4		10.9937	9.84479	11.524	11.4178	8.7852	7.71355	5.32653	3.25338		19	5.72186	5.94861	4.04022	3.54909	8.18599	5.42039	4.99501	3.16262		2.91659	3.5945	2.6798	2.67131	7.75973	4.84743	4.40016	2.75866
5		3.33566	14.1766	3.59402	4.7483	4.5376	6.26244	4.34569	3.82065		20	5.9232	6.14608	4.18493	3.68479	8.40003	5.64018	5.18231	3.29302		3.02202	3.69851	2.77261	2.76805	7.96564	5.03405	4.56349	2.8751
6		7.83288	11.8514	5.08005	7.64129	6.37512	8.74246	6.82598	6.47263		21	6.10891	6.32588	4.32522	3.81299	8.60024	5.84642	5.35343	3.41997		3.11994	3.79157	2.86123	2.85856	8.15938	5.20814	4.71284	2.98847
7		8.15633	7.17541	5.81055	6.61713	2.55019	4.15727	1.97168	2.69377		22	6.28234	6.48493	4.46207	3.93508	8.78976	6.0426	5.51239	3.54314		3.21148	3.87434	2.94582	2.94318	8.3445	5.37557	4.85185	3.09608
8		10.042	11.9194	8.45888	10.552	6.16933	8.75277	4.22733	5.48748		23	6.44329	6.62936	4.59832	4.04765	8.97349	6.22381	5.65901	3.6603		3.29753	3.94996	3.02764	3.02015	8.52626	5.53226	4.98066	3.19691
9		11.3789	9.21882	10.0053	7.31024	7.85312	6.57832	6.20616	4.74829		24	6.59094	6.75877	4.72965	4.15252	9.14754	6.39599	5.79297	3.77518		3.37859	4.01852	3.10545	3.091	8.70234	5.68384	5.09932	3.29331
10		8.8084	8.22115	10.7078	8.24302	8.53048	6.31749	6.01099	3.78561		25	6.72784	6.87577	4.85876	4.24999	9.31622	6.556	5.91836	3.88458		3.45547	4.08205	3.18	3.15624	8.87564	5.8275	5.21097	3.38427
11		10.6057	20.336	11.4796	17.0163	8.91824	12.0609	5.71719	7.69104		26	6.85302	6.98321	4.98335	4.34015	9.46857	6.7087	6.03443	3.98733		3.52879	4.14113	3.25046	3.21679	9.03412	5.96706	5.31613	3.46949
12		15.7008	18.4111	14.4069	13.7633	9.65571	10.6415	9.76078	9.67393		27	6.97023	7.08202	5.10522	4.42365	9.60726	6.85082	6.14214	4.08717		3.6002	4.19576	3.31911	3.27315	9.17769	6.0987	5.41435	3.5517
13		2.88755	1.00137	3.32469	4.11597	2.91394	2.30928	5.28484	3.5741		28	7.0812	7.17214	5.21985	4.50045	9.73218	6.97914	6.24007	4.17837		3.67011	4.24697	3.38346	3.32562	9.30635	6.21906	5.50428	3.62813
14		17.3962	19.8616	14.2862	16.1775	14.897	14.6596	10.9368	10.7503		29	7.18417	7.25285	5.3308	4.57217	9.84184	7.1	6.32688	4.26547		3.73765	4.29388	3.44587	3.37535	9.41895	6.33389	5.5843	3.70204
											30	7.28339	7.32769	5.43393	4.63933	9.94097	7.21276	6.40384	4.3453		3.80403	4.33761	3.50504	3.42245	9.52079	6.44254	5.65549	3.77099
Participant		Forefoot rotation [°]									31	7.37669	7.39454	5.53152	4.70283	10.0256	7.32351	6.47267	4.41969		3.8674	4.37778	3.562	3.46642	9.60761	6.55027	5.71915	3.83658
1		7.01822	12.8289	7.48344	11.0521	7.07048	10.9132	5.21596	5.73071		32	7.46563	7.45581	5.62277	4.76592	10.0988	7.43145	6.53627	4.49006		3.92808	4.41444	3.61649	3.50877	9.68274	6.65629	5.77799	3.89972
2		5.92637	16.4869	2.63837	10.5405	3.56834	7.09024	3.28315	4.75711		33	7.55102	7.51484	5.70899	4.83027	10.163	7.53682	6.59409	4.55461		3.98579	4.44919	3.66888	3.54978	9.7487	6.76056	5.8318	3.95862
3		2.84869	4.44304	3.16527	3.99493	2.59553	3.02888	1.86247	3.64624		34	7.63312	7.56974	5.78987	4.8948	10.2191	7.64258	6.6477	4.61409		4.04062	4.48265	3.71998	3.58923	9.80659	6.86562	5.88111	4.0139
4		6.90573	9.66085	6.97626	10.6513	4.76884	6.6524	3.58968	3.30118		35	7.71337	7.62214	5.8653	4.96029	10.2691	7.74422	6.69548	4.66952		4.09334	4.51563	3.76761	3.62878	9.85804	6.96716	5.92437	4.06597
5		2.24026	14.7	3.06691	4.50044	3.51395	6.44122	3.51701	2.93159		36	7.7913	7.67385	5.93884	5.02229	10.3166	7.84329	6.74035	4.72041		4.14396	4.54941	3.81343	3.6664	9.90686	7.06679	5.96355	4.11424
6		7.75068	13.4137	5.26292	8.46638	8.82876	10.4213	6.66042	7.18529		37	7.86716	7.72213	6.01024	5.08195	10.3622	7.9429	6.78128	4.76741		4.1931	4.58314	3.8561	3.7033	9.95436	7.16602	5.99853	4.15899
7		4.28002	7.73702	3.27344	5.72059	2.60757	3.74109	1.75682	2.66713		38	7.94233	7.76846	6.08175	5.13702	10.4083	8.03705	6.82238	4.81198		4.24195	4.61686	3.89777	3.73854	10.0033	7.26012	6.03318	4.20135
8		6.72908	12.9201	6.07812	11.8013	4.40303	8.94831	4.06734	5.12234		39	8.01652	7.81443	6.15091	5.18938	10.4571	8.12371	6.86152	4.8519		4.29047	4.6507	3.93727	3.7725	10.0564	7.34588	6.06659	4.23908
9		6.93262	10.8655	7.3785	8.08323	5.62851	7.88778	5.77473	6.11943		40	8.08954	7.85777	6.21888	5.23692	10.5086	8.20206	6.90091	4.88849		4.33862	4.68387	3.97676	3.80403	10.1133	7.42355	6.10064	4.27361
10		6.07167	7.77519	6.448	7.37865	5.07998	4.82298	4.00878	2.4124		41	8.16113	7.89935	6.28271	5.28039	10.5625	8.27113	6.93826	4.92085		4.38522	4.71608	4.01594	3.83336	10.1738	7.49178	6.13353	4.30367
11		4.87096	18.619	5.23426	14.5599	4.12698	9.88806	3.41141	4.6694		42	8.2319	7.93969	6.34131	5.31961	10.6169	8.33439	6.97343	4.94988		4.4306	4.7469	4.05495	3.86001	10.2358	7.55412	6.16529	4.33047
12		9.60423	19.969	8.51685	13.4155	6.70586	9.23196	5.98584	10.1567		43	8.29866	7.97686	6.39525	5.35341	10.6721	8.39113	7.00698	4.9756		4.47456	4.77559	4.09456	3.88357	10.2997	7.61113	6.19578	4.35396
13		-0.837875	0.342652	4.58466	4.7178	3.86569	2.79469	5.66621	3.96126		44	8.35871	8.01194	6.44378	5.38331	10.7285	8.44688	7.03699	4.99779		4.51559	4.80207	4.13334	3.90462	10.3651	7.66827	6.22378	4.3741
14		8.54319	20.6724	7.97801	15.3724	7.82254	12.9532	7.33714	9.12314		45	8.41378	8.04487	6.48909	5.40958	10.7855	8.50153	7.06614	5.01924		4.55415	4.82602	4.17106	3.92331	10.4317	7.72644	6.25139	4.39339
											46	8.46389	8.07463	6.52925	5.43365	10.842	8.55495	7.09378	5.03973		4.59045	4.84777	4.20478	3.94028	10.4976	7.78523	6.27862	4.41153
Participant		RMSE_mean [°]									47	8.51091	8.10195	6.56723	5.45555	10.8997	8.61169	7.12186	5.06139		4.62539	4.86749	4.23562	3.95532	10.565	7.84876	6.30678	4.4305
1		6.07	5.86	5.51	2.64	1.83	2.14	1.95	1.12		48	8.55524	8.12819	6.60277	5.47611	10.957	8.66846	7.14949	5.08387		4.65924	4.88663	4.26346	3.96886	10.6319	7.91345	6.33577	4.45013
2		5.84	5.76	5.14	4.14	2.43	1.46	2.43	2.48		49	8.59706	8.15249	6.63542	5.49509	11.0147	8.72612	7.17783	5.10795		4.6917	4.90544	4.28853	3.98086	10.6991	7.97957	6.36607	4.47109
3		0.14	0.25	0.06	0.1	0.23	0.26	0.28	0.33		50	8.63807	8.17583	6.66647	5.51312	11.0699	8.78276	7.2058	5.13227		4.72386	4.92415	4.31176	3.99143	10.7633	8.0451	6.39671	4.49216
4		3.98	4.56	3.69	0.84	0.19	0.7	1.16	0		51	8.67811	8.19879	6.69757	5.53011	11.1251	8.83964	7.23388	5.15694		4.75512	4.94283	4.3342	4.00063	10.8276	8.11099	6.42753	4.51338
5		0.34	0.39	0.79	0.54	0.01	0.21	0.22	0.89		52	8.71748	8.22248	6.72924	5.54593	11.1783	8.89314	7.26334	5.18169		4.78544	4.96212	4.3558	4.00848	10.8902	8.17371	6.45939	4.53445
6		0.02	0.02	2.39	0.35	1.14	0.46	1.33	0.48		53	8.75727	8.24443	6.7604	5.56083	11.2276	8.94237	7.29447	5.20544		4.81546	4.98138	4.37709	4.01522	10.9489	8.23266	6.49246	4.55451
7		3.58	2.72	0.03	0.07	0.43	0.45	0.37	0.42		54	8.79597	8.26578	6.79237	5.57466	11.2755	8.98715	7.32758	5.2286		4.84393	5.00069	4.39856	4.02094	11.0069	8.2872	6.52692	4.5741
8		2.41	2.03	1.67	0.02	0.63	0.99	0.05	0.28		55	8.83396	8.28683	6.82546	5.58839	11.3208	9.02716	7.3612	5.25012		4.87139	5.01999	4.4205	4.02603	11.0624	8.33668	6.56173	4.59245
9		3.46	2.45	2.22	0.66	0.5	0.03	0.46	0.66		56	8.87031	8.30674	6.85866	5.60157	11.3648	9.06365	7.39598	5.27073		4.89744	5.0377	4.44246	4.03062	11.1163	8.38262	6.59718	4.61034
10		2.21	2.96	2.65	1.79	0.48	0.89	1.11	1.14		57	8.9044	8.32629	6.89211	5.6146	11.4055	9.09679	7.42952	5.28939		4.92253	5.05338	4.46441	4.03519	11.1658	8.42489	6.63125	4.6271
11		3.51	4.19	3.51	1.89	1.86	2.48	2.66	2.65		58	8.93676	8.34603	6.92652	5.62714	11.4433	9.12949	7.46258	5.30604		4.94724	5.06672	4.48666	4.04012	11.2115	8.46679	6.66442	4.64281
12		5.16	5.07	1.9	3.13	1.08	0.4	0.95	0.32		59	8.96697	8.36489	6.96129	5.63979	11.477	9.16078	7.49273	5.32069		4.97176	5.07784	4.50839	4.04569	11.253	8.50726	6.69475	4.65756
13		3.55	1.03	0.57	0.36	0.99	0	0.13	0.03		60	8.9959	8.38331	6.99617	5.65251	11.5067	9.18961	7.52042	5.33285		4.99618	5.0876	4.52944	4.05206	11.2911	8.54525	6.72263	4.67074
14		7.73	5.19	4.52	2.72	0.68	0.8	1.39	1.02		61	9.02389	8.40161	7.03051	5.66597	11.5334	9.21729	7.54393	5.34301		5.02004	5.09681	4.54944	4.05934	11.3265	8.58207	6.74696	4.68252
											62	9.05106	8.41812	7.06385	5.68028	11.5571	9.24159	7.56487	5.35199		5.04225	5.10644	4.5686	4.06776	11.3594	8.61562	6.76912	4.69335
											63	9.07814	8.43293	7.09587	5.69483	11.5783	9.26257	7.58453	5.36046		5.06266	5.11719	4.58685	4.07696	11.3897	8.64616	6.79026	4.70383
											64	9.10475	8.44751	7.12376	5.70971	11.5969	9.27891	7.60354	5.36932		5.08104	5.12936	4.60326	4.08673	11.4176	8.67315	6.81145	4.71467
											65	9.13037	8.46149	7.14828	5.72447	11.6132	9.29181	7.6239	5.37839		5.09721	5.14189	4.61865	4.09679	11.4429	8.69694	6.8342	4.72645
											66	9.15492	8.47636	7.16957	5.73942	11.629	9.30104	7.64498	5.387		5.11156	5.15474	4.63253	4.10718	11.467	8.71782	6.85808	4.73856
											67	9.1785	8.49344	7.18841	5.75395	11.6432	9.30778	7.66877	5.39523		5.12473	5.16764	4.64567	4.11749	11.4888	8.73576	6.88433	4.75147
											68	9.20161	8.51161	7.20537	5.76869	11.6576	9.31367	7.69403	5.40275		5.1372	5.17993	4.65783	4.1283	11.5104	8.75182	6.9118	4.76469
											69	9.22452	8.53139	7.22203	5.78326	11.672	9.31952	7.72121	5.40979		5.14965	5.1919	4.66986	4.13942	11.5319	8.7667	6.94082	4.77841
											70	9.24771	8.55221	7.23885	5.79767	11.6876	9.32589	7.74872	5.41624		5.16282	5.20431	4.68182	4.15085	11.5548	8.78042	6.97067	4.79234
											71	9.27116	8.57245	7.2552	5.81184	11.7034	9.33233	7.7756	5.42255		5.17695	5.21716	4.69378	4.16266	11.5787	8.79328	7.00028	4.80672
											72	9.29473	8.59238	7.27185	5.82567	11.7186	9.33946	7.80121	5.42807		5.19186	5.23109	4.70616	4.17472	11.6028	8.80555	7.02936	4.82064
											73	9.31804	8.61236	7.28893	5.83911	11.7336	9.34602	7.82451	5.4337		5.20732	5.24634	4.71891	4.18692	11.6274	8.81603	7.05676	4.83451
											74	9.34012	8.632	7.30697	5.85184	11.7481	9.35211	7.84499	5.43978		5.22232	5.26248	4.73235	4.19897	11.6522	8.82511	7.08147	4.84834
											75	9.36108	8.65243	7.32418	5.86382	11.7626	9.35765	7.86163	5.4469		5.23688	5.27993	4.74548	4.21067	11.6776	8.83256	7.10216	4.86222
											76	9.38049	8.67289	7.34114	5.87561	11.776	9.36397	7.87592	5.45485		5.25074	5.29738	4.7585	4.22252	11.7023	8.83978	7.1203	4.87569
											77	9.39879	8.69281	7.35811	5.88752	11.7887	9.37077	7.88762	5.46312		5.2642	5.31421	4.77142	4.23464	11.7269	8.84694	7.13582	4.88854
											78	9.4166	8.71111	7.37437	5.89936	11.801	9.37811	7.89815	5.47137		5.27782	5.32941	4.78396	4.24692	11.7512	8.85474	7.15007	4.90047
											79	9.43404	8.72775	7.39024	5.91141	11.8122	9.38705	7.90804	5.47906		5.29144	5.34306	4.79602	4.25944	11.7737	8.8645	7.16386	4.91078
											80	9.4517	8.74177	7.40656	5.92364	11.8231	9.39679	7.91848	5.4864		5.30547	5.35535	4.80817	4.27202	11.7945	8.87546	7.17811	4.91991
											81	9.47054	8.75333	7.4229	5.93674	11.8328	9.40699	7.92966	5.49372		5.32015	5.36682	4.81994	4.28495	11.8118	8.88768	7.19314	4.92811
											82	9.49011	8.76349	7.43884	5.95006	11.843	9.41754	7.94165	5.50166		5.33516	5.378	4.83142	4.29751	11.8271	8.90109	7.209	4.93633
											83	9.51048	8.77295	7.45471	5.96347	11.8531	9.42959	7.95465	5.51019		5.35025	5.38847	4.84321	4.30958	11.8407	8.91674	7.22582	4.94462
											84	9.53104	8.78334	7.47016	5.97743	11.863	9.44289	7.96766	5.51957		5.36531	5.39794	4.85525	4.32146	11.854	8.93453	7.24279	4.95328
											85	9.55102	8.79517	7.48583	5.99048	11.8737	9.45684	7.98042	5.52957		5.38026	5.40673	4.86836	4.33206	11.8691	8.9533	7.25974	4.96218
											86	9.57039	8.80744	7.50069	6.00245	11.8844	9.47219	7.99273	5.54055		5.3952	5.41486	4.88181	4.34135	11.8848	8.97334	7.27611	4.97141
											87	9.58893	8.81946	7.51541	6.01294	11.8948	9.48881	8.00525	5.55234		5.40999	5.42345	4.89548	4.34922	11.9011	8.9944	7.29242	4.98099
											88	9.60689	8.83052	7.53024	6.02172	11.9052	9.50681	8.01775	5.56509		5.42491	5.4332	4.90921	4.35566	11.9179	9.01693	7.30836	4.99104
											89	9.62403	8.83977	7.54531	6.02911	11.915	9.52471	8.03016	5.57827		5.43977	5.4439	4.92274	4.36104	11.9345	9.03944	7.32393	5.0014
											90	9.63984	8.84786	7.55935	6.03571	11.9239	9.54257	8.04192	5.59164		5.45421	5.45534	4.93527	4.36579	11.9501	9.06221	7.33877	5.01212
											91	9.65436	8.85552	7.57308	6.04211	11.9318	9.55951	8.0534	5.60492		5.46836	5.4672	4.94704	4.37032	11.964	9.08437	7.35333	5.02328
											92	9.6679	8.86319	7.58641	6.04946	11.9392	9.57589	8.06452	5.61753		5.48235	5.47883	4.95789	4.37524	11.9772	9.10587	7.36784	5.03436
											93	9.6808	8.87191	7.59929	6.0576	11.9469	9.59109	8.07546	5.62858		5.49623	5.49051	4.96762	4.38033	11.9913	9.12615	7.38218	5.04488
											94	9.69336	8.88244	7.61198	6.06649	11.9549	9.60692	8.08614	5.63874		5.5104	5.50244	4.97624	4.38564	12.0064	9.14699	7.39619	5.05517
											95	9.7059	8.89486	7.62462	6.07597	11.9631	9.62315	8.09658	5.64787		5.52512	5.51435	4.98408	4.39131	12.022	9.16822	7.40977	5.06526
											96	9.71821	8.90979	7.63789	6.08578	11.9724	9.64167	8.10679	5.65605		5.54044	5.52557	4.99162	4.39736	12.0383	9.19122	7.423	5.075
											97	9.73049	8.92731	7.65066	6.09578	11.9834	9.66238	8.11631	5.66376		5.55651	5.5359	4.9989	4.40394	12.0557	9.21556	7.43543	5.08461
											98	9.74212	8.94709	7.66296	6.10524	11.9974	9.68411	8.12445	5.67087		5.57253	5.54457	5.00593	4.4106	12.0758	9.24059	7.44646	5.09373
											99	9.75254	8.96736	7.67375	6.11366	12.0126	9.70427	8.13053	5.67727		5.58862	5.55203	5.01249	4.41675	12.0981	9.26414	7.45564	5.10187
											100	9.76129	8.9855	7.68123	6.12062	12.0243	9.71644	8.1337	5.6815		5.60387	5.55769	5.01788	4.42166	12.1184	9.28135	7.46224	5.10789
											101	9.76728	8.99929	7.68219	6.124	12.0218	9.70887	8.13227	5.68136		5.6173	5.56088	5.02019	4.42336	12.1272	9.28232	7.46481	5.11038
